# Supplementary material for: Efficacy and safety of switching to iGlarLixi from premixed insulin therapy in patients with type 2 diabetes: A real‐world experience
Source: Diabet Med. 2026 Apr 1;43(7):e70275. doi: 10.1111/dme.70275 (PMC13257900; doi:10.1111/dme.70275)
Supplement: Supplementary file 1 — Figure S1. Changes in weight‐adjusted iGlarLixi and insulin dose. Overall population: (a) iGlarLixi dose and (b) total daily insulin dose. Patients with prior hypoglycaemia (n = 24): (c) iGlarLixi dose and (d) total daily insulin dose. Data are presented as mean ± standard deviation. **p < 0.01, ***p < 0.001 versus baseline. [file DME-43-e70275-s001.zip]

Archive with 4 entries (4 files):
- dme70275-sup-0004-FigureS1-S1@Figure S1(d).pptx
- dme70275-sup-0001-FigureS1-S1@Figure S1(a).pptx
- dme70275-sup-0002-FigureS1-S1@Figure S1(b).pptx
- dme70275-sup-0003-FigureS1-S1@Figure S1(c).pptx
